# Supplementary material for: Collision Course: A Decade of Traumatic Brain Injury Trends and the Impact of Urban Safety Initiatives in Eastern Massachusetts
Source: J Clin Med. 2025 Aug 18;14(16):5825. doi: 10.3390/jcm14165825 (PMC12386731; doi:10.3390/jcm14165825)
Supplement: Supplementary file 1 [file jcm-14-05825-s001.zip]

Archive with 1 entries (1 files):
- jcm-3746658-supplementary.pdf
